# Supplementary material for: Genome Mining of Fungal Unique Trichodiene Synthase-like Sesquiterpene Synthases
Source: J Fungi (Basel). 2024 May 13;10(5):350. doi: 10.3390/jof10050350 (PMC11122449; doi:10.3390/jof10050350)
Supplement: Supplementary file 1 [file jof-10-00350-s001.zip]

Archive with 1 entries (1 files):
- jof-2990946-supplementary.pdf
